# Supplementary material for: Enhanced Early Detection and Precision Monitoring of Rubber Tree Powdery Mildew Pathogen Erysiphe quercicola Using Quantitative PCR and Droplet Digital PCR
Source: J Fungi (Basel). 2026 Mar 5;12(3):185. doi: 10.3390/jof12030185 (PMC13028011; doi:10.3390/jof12030185)
Supplement: Supplementary file 1 [file jof-12-00185-s001.zip]

Archive with 1 entries (1 files):
- jof-4130226-supplementary.pdf
